# Supplementary material for: PCRRT Expert Committee ICONIC Position Paper on Prescribing Kidney Replacement Therapy in Critically Sick Children With Acute Liver Failure
Source: Front Pediatr. 2022 Feb 2;9:833205. doi: 10.3389/fped.2021.833205 (PMC8849201; doi:10.3389/fped.2021.833205)
Supplement: Supplementary file 1 [file Data_Sheet_1.zip]

Archive with 21 entries (21 files):
- Supplement 1.docx
- Supplement 10.docx
- Supplement 11.docx
- Supplement 12.docx
- Supplement 13.docx
- Supplement 14.docx
- Supplement 15.docx
- Supplement 16.docx
- Supplement 17.docx
- Supplement 18.docx
- Supplement 19.docx
- Supplement 2.docx
- Supplement 20.docx
- Supplement 21.docx
- Supplement 3.docx
- Supplement 4.docx
- Supplement 5.docx
- Supplement 6.docx
- Supplement 7.docx
- Supplement 8.docx
- Supplement 9.docx
